# Supplementary material for: Prostate Cancer Disparities Between Public and Private Healthcare Patients in Tasmania, a Regional State of Australia
Source: Cancers (Basel). 2025 Dec 26;18(1):79. doi: 10.3390/cancers18010079 (PMC12784806; doi:10.3390/cancers18010079)
Supplement: Supplementary file 1 [file cancers-18-00079-s001.zip]

Archive with 1 entries (1 files):
- cancers-4027177-supplementary.pdf
